# Supplementary material for: Polyply; a python suite for facilitating simulations of macromolecules and nanomaterials
Source: Nat Commun. 2022 Jan 10;13:68. doi: 10.1038/s41467-021-27627-4 (PMC8748707; doi:10.1038/s41467-021-27627-4)
Supplement: Supplementary file 4 — Source Data [file 41467_2021_27627_MOESM4_ESM.xlsx]

## Sheet: Fig 3b HRM
	GROMOS				Martini3
polymer	ee-HRM	err	ee-polyply	err	ee-HRM	err	ee-polyply	err
PEO	38.3231	nan	35.7842	0.554681	38.3231	nan	33.5271	0.434975
PEO	54.288	nan	51.1494	0.976481	54.288	nan	47.8859	0.604805
PEO	85.9229	nan	83.5275	1.6264	85.9229	nan	76.1369	0.969627
PEO	121.554	nan	121.868	1.55093	121.554	nan	109.814	1.50026
PE	41.3145	0.408217	36.1077	0.43417	41.3145	0.408217	26.4368	0.302948
PE	58.5748	0.578762	54.0994	0.680965	58.5748	0.578762	37.0989	0.464379
PE	92.7545	0.916481	89.4382	1.12991	92.7545	0.916481	60.4198	0.776685
PE	131.24	1.29675	126.608	1.59548	131.24	1.29675	87.5921	1.11224
PMA	43.4682	0.653104	42.539	0.522685	43.4682	0.653104	41.7649	0.515828
PMA	61.6284	0.925958	60.6887	0.777401	61.6284	0.925958	62.2814	0.786897
PMA	97.5899	1.46627	97.3065	1.29566	97.5899	1.46627	102.093	1.34873
PMA	138.082	2.07466	141.611	1.79319	138.082	2.07466	145.581	1.98269
PMMA	43.646	0.0530974	42.8225	0.530988	43.646	0.0530974	44.3631	0.56157
PMMA	61.8805	0.0752805	61.0918	0.772462	61.8805	0.0752805	65.0699	0.847286
PMMA	97.989	0.119208	101.961	1.29037	97.989	0.119208	107.041	1.36496
PMMA	138.647	0.16867	146.045	1.93933	138.647	0.16867	155.446	1.97951
PS	45.9294	1.11741	41.3326	0.517609	45.9294	1.11741	39.9176	0.509203
PS	65.1178	1.58424	60.9047	0.797198	65.1178	1.58424	62.5085	0.779552
PS	103.115	2.50867	101.034	1.27422	103.115	2.50867	103.942	1.34208
PS	145.9	3.54957	144.106	1.86986	145.9	3.54957	145.587	1.84223
PVA	33.3873	nan	33.7322	0.425865	33.3873	nan	32.3347	0.412032
PVA	47.3359	nan	49.7217	0.666925	47.3359	nan	46.1858	0.596866
PVA	74.9574	nan	79.9119	1.3205	74.9574	nan	75.3743	0.960929
PVA	106.059	nan	112.616	4.54535	106.059	nan	110.925	1.4119
* nan error estimates are from polymer where only one experimental persistence length was available

## Sheet: Fig 3b WCM
	GROMOS				Martini3
polymer	ee-HRM	err	ee-polyply	err	ee-HRM	err	ee-polyply	err
PEO	33.8179	nan	35.7842	0.554681	33.8179	nan	33.5271	0.434975
PEO	46.6536	nan	51.1494	0.976481	46.6536	nan	47.8859	0.604805
PEO	72.652	nan	83.5275	1.6264	72.652	nan	76.1369	0.969627
PEO	102.222	nan	121.868	1.55093	102.222	nan	109.814	1.50026
PE	39.0789	0.466096	36.1077	0.43417	39.0789	0.466096	26.4368	0.302948
PE	52.2911	0.580471	54.0994	0.680965	52.2911	0.580471	37.0989	0.464379
PE	79.6707	0.828348	89.4382	1.12991	79.6707	0.828348	60.4198	0.776685
PE	111.245	1.12824	126.608	1.59548	111.245	1.12824	87.5921	1.11224
PMA	41.5644	0.760764	42.539	0.522685	41.5644	0.760764	41.7649	0.515828
PMA	55.3815	0.944779	60.6887	0.777401	55.3815	0.944779	62.2814	0.786897
PMA	84.0599	1.3362	97.3065	1.29566	84.0599	1.3362	102.093	1.34873
PMA	117.211	1.81282	141.611	1.79319	117.211	1.81282	145.581	1.98269
PMMA	45.0807	0.0655446	42.8225	0.530988	45.0807	0.0655446	44.3631	0.56157
PMMA	60.5418	0.0821454	61.0918	0.772462	60.5418	0.0821454	65.0699	0.847286
PMMA	92.5102	0.117995	101.961	1.29037	92.5102	0.117995	107.041	1.36496
PMMA	129.308	0.16116	146.045	1.93933	129.308	0.16116	155.446	1.97951
PS	44.4688	1.32135	41.3326	0.517609	44.4688	1.32135	39.9176	0.509203
PS	58.988	1.64074	60.9047	0.797198	58.988	1.64074	62.5085	0.779552
PS	89.1275	2.30305	101.034	1.27422	89.1275	2.30305	103.942	1.34208
PS	124.065	3.11361	144.106	1.86986	124.065	3.11361	145.587	1.84223
PVA	32.9953	nan	33.7322	0.425865	32.9953	nan	32.3347	0.412032
PVA	45.1947	nan	49.7217	0.666925	45.1947	nan	46.1858	0.596866
PVA	70.0552	nan	79.9119	1.3205	70.0552	nan	75.3743	0.960929
PVA	98.4131	nan	112.616	4.54535	98.4131	nan	110.925	1.4119
* nan error estimates are from polymer where only one experimental persistence length was available

## Sheet: Fig 3d AA
resanme	length	molecules	residues	replica	user	system	wall
PE	50	100	5000	0	59.9335	0.612162	60.5358
PMA	50	100	5000	0	19.2455	0.589504	19.5739
PEO	50	100	5000	0	23.7875	0.686947	24.4203
PS	50	100	5000	0	30.7575	0.803687	31.2413
PVA	50	100	5000	0	20.9245	0.514005	21.7048
PMMA	50	100	5000	0	15.5455	0.532488	16.2744
PS	50	100	5000	1	22.6281	0.810526	23.0302
PE	50	100	5000	1	56.0427	0.460875	56.3121
PEO	50	100	5000	1	28.3231	0.651418	28.4888
PMA	50	100	5000	1	24.2355	0.622705	24.5781
PVA	50	100	5000	1	22.6073	0.580914	23.3466
PMMA	50	100	5000	1	22.5612	0.490597	23.4495
PEO	50	100	5000	2	27.9795	0.566964	28.1449
PS	50	100	5000	2	21.0981	0.668854	21.4451
PE	50	100	5000	2	55.709	0.51218	56.0184
PMA	50	100	5000	2	24.6715	0.540284	24.915
PVA	50	100	5000	2	23.128	0.486767	24.4037
PMMA	50	100	5000	2	23.5249	0.586998	24.4137
PE	50	100	5000	3	80.1482	0.537405	80.3546
PEO	50	100	5000	3	33.1889	0.594999	33.4658
PMA	50	100	5000	3	24.3229	0.539775	24.5346
PS	50	100	5000	3	24.7376	0.665492	25.0024
PVA	50	100	5000	3	15.0966	0.551356	15.6872
PMMA	50	100	5000	3	24.4875	0.514363	25.4863
PEO	50	100	5000	4	34.9416	0.586024	35.0558
PMA	50	100	5000	4	24.3003	0.59655	24.5411
PS	50	100	5000	4	26.5126	0.599596	26.8046
PE	50	100	5000	4	42.1511	0.596071	42.4354
PVA	50	100	5000	4	15.1327	0.716433	15.6537
PMMA	50	100	5000	4	17.995	0.682068	18.6457
PEO	50	100	5000	5	33.4705	0.634345	33.7954
PMA	50	100	5000	5	19.517	0.534889	19.83
PS	50	100	5000	5	31.0986	0.591577	31.3556
PE	50	100	5000	5	64.4718	0.617586	64.6013
PVA	50	100	5000	5	22.2459	0.542703	23.2098
PMMA	50	100	5000	5	21.8866	0.602975	22.4866
PEO	50	100	5000	6	32.6558	0.583264	32.7803
PE	50	100	5000	6	44.6673	0.869577	44.6216
PMA	50	100	5000	6	22.0704	0.606644	22.3702
PS	50	100	5000	6	30.8023	0.563171	31.1108
PVA	50	100	5000	6	20.0072	0.619449	20.8346
PMMA	50	100	5000	6	21.5507	0.494866	22.3429
PS	50	100	5000	7	28.9933	0.618174	29.3438
PEO	50	100	5000	7	33.2773	0.50986	33.3981
PMA	50	100	5000	7	24.2237	0.676531	24.4555
PE	50	100	5000	7	71.821	0.572568	72.0285
PVA	50	100	5000	7	23.1621	0.487435	24.2005
PMMA	50	100	5000	7	23.9597	0.51476	24.7619
PS	50	100	5000	8	26.7018	0.613118	26.9379
PEO	50	100	5000	8	32.6508	0.548661	32.8117
PE	50	100	5000	8	81.0462	0.637164	81.2337
PMA	50	100	5000	8	25.0449	0.714143	25.2466
PVA	50	100	5000	8	23.7517	0.576103	24.5643
PMMA	50	100	5000	8	23.2991	0.724137	24.1579
PE	50	100	5000	9	31.0225	1.00657	30.8419
PEO	50	100	5000	9	30.2457	0.467698	30.3067
PMA	50	100	5000	9	23.5292	0.568585	24.0465
PS	50	100	5000	9	30.2679	0.583679	30.5253
PVA	50	100	5000	9	22.8589	0.744643	23.7258
PMMA	50	100	5000	9	25.2415	0.721458	26.2202
PMA	100	100	10000	0	46.9877	0.67407	47.5614
PE	100	100	10000	0	111.97	0.634686	112.411
PEO	100	100	10000	0	71.4403	0.643844	71.8184
PS	100	100	10000	0	43.6504	0.76358	44.2119
PMMA	100	100	10000	0	45.0239	0.753671	45.806
PVA	100	100	10000	0	42.0816	0.548436	42.5689
PMA	100	100	10000	1	41.5447	0.665232	41.9373
PEO	100	100	10000	1	67.5131	0.626657	67.791
PE	100	100	10000	1	92.0457	0.642363	92.6016
PS	100	100	10000	1	58.4493	0.725726	58.8818
PVA	100	100	10000	1	47.0759	0.587632	47.6598
PMMA	100	100	10000	1	41.845	0.821257	42.3093
PEO	100	100	10000	2	68.0671	0.609048	68.2301
PS	100	100	10000	2	40.8833	0.742855	41.2218
PMA	100	100	10000	2	31.8014	0.583848	32.1541
PE	100	100	10000	2	124.221	0.553157	124.48
PMMA	100	100	10000	2	40.9664	0.7132	41.7043
PVA	100	100	10000	2	48.5316	0.662556	49.238
PE	100	100	10000	3	139.75	0.593567	140.013
PEO	100	100	10000	3	72.8323	0.594633	73.1829
PS	100	100	10000	3	57.0285	0.738535	57.5031
PMA	100	100	10000	3	48.7738	0.641353	49.0437
PMMA	100	100	10000	3	47.0409	0.639987	47.9218
PVA	100	100	10000	3	48.2349	0.552102	48.9592
PMA	100	100	10000	4	48.8646	0.576885	49.1081
PE	100	100	10000	4	96.1363	0.64938	96.7587
PEO	100	100	10000	4	69.2388	0.617265	69.7411
PS	100	100	10000	4	58.0612	0.80383	58.3089
PMMA	100	100	10000	4	31.7194	0.637756	32.3915
PVA	100	100	10000	4	49.3973	0.529272	50.0087
PMA	100	100	10000	5	36.6819	0.758142	37.3413
PEO	100	100	10000	5	71.7059	0.678921	71.8992
PS	100	100	10000	5	37.007	0.646477	37.4114
PE	100	100	10000	5	88.0735	0.695876	88.295
PVA	100	100	10000	5	46.5374	0.618329	46.9636
PMMA	100	100	10000	5	39.5278	0.622839	40.3433
PEO	100	100	10000	6	43.901	0.721708	44.2534
PE	100	100	10000	6	91.3233	0.52824	91.5561
PMA	100	100	10000	6	44.9982	0.804216	45.434
PS	100	100	10000	6	57.5195	0.835535	57.8816
PMMA	100	100	10000	6	32.2972	0.671928	32.791
PVA	100	100	10000	6	49.2596	0.568485	49.5555
PMA	100	100	10000	7	38.7263	0.634608	39.0279
PE	100	100	10000	7	104.038	0.660435	104.263
PEO	100	100	10000	7	50.9868	0.584421	51.227
PS	100	100	10000	7	45.7314	0.722442	46.1237
PVA	100	100	10000	7	46.7969	0.54045	47.0484
PMMA	100	100	10000	7	45.1585	0.59457	45.6226
PE	100	100	10000	8	123.599	0.576157	123.801
PS	100	100	10000	8	59.4383	0.847964	59.8281
PMA	100	100	10000	8	51.3076	0.691324	51.5252
PEO	100	100	10000	8	58.8979	0.530654	59.1207
PMMA	100	100	10000	8	34.1097	0.49133	34.4234
PVA	100	100	10000	8	36.4192	0.543371	36.8134
PEO	100	100	10000	9	51.8016	0.591381	52.0866
PS	100	100	10000	9	60.0305	0.724787	60.4783
PE	100	100	10000	9	84.0635	0.984124	84.0146
PMA	100	100	10000	9	30.9338	0.690095	31.1769
PVA	100	100	10000	9	35.9163	0.498451	36.2719
PMMA	100	100	10000	9	43.8466	0.637888	44.2915
PVA	150	100	15000	0	51.2328	0.583673	52.0255
PVA	150	100	15000	1	69.2206	0.587853	70.0503
PVA	150	100	15000	2	64.2954	0.534038	65.2412
PVA	150	100	15000	3	62.7985	0.620981	63.7044
PVA	150	100	15000	4	49.2824	0.594942	49.8053
PVA	150	100	15000	5	69.4655	0.598192	70.1302
PVA	150	100	15000	6	68.4303	0.518789	68.8846
PVA	150	100	15000	7	54.5982	0.554503	54.9509
PVA	150	100	15000	8	70.7792	0.627264	71.2257
PVA	150	100	15000	9	67.8746	0.579597	68.4228
PS	250	100	25000	0	146.834	1.04044	147.661
PMA	250	100	25000	0	109.232	0.769244	109.759
PEO	250	100	25000	0	176.489	0.66739	176.943
PE	250	100	25000	0	235.415	0.748743	235.958
PVA	250	100	25000	0	109.311	0.618181	110.21
PMMA	250	100	25000	0	87.6	0.798346	88.4668
PMA	250	100	25000	1	107.293	0.786871	107.848
PE	250	100	25000	1	208.146	0.63511	208.509
PS	250	100	25000	1	91.8228	1.0584	92.6253
PEO	250	100	25000	1	148.936	0.751932	149.666
PMMA	250	100	25000	1	109.536	0.878161	110.652
PVA	250	100	25000	1	102.399	0.738341	103.115
PMA	250	100	25000	2	114.908	0.805105	115.652
PE	250	100	25000	2	248.747	0.693279	249.25
PEO	250	100	25000	2	107.497	0.67291	107.871
PS	250	100	25000	2	100.809	0.979105	101.732
PVA	250	100	25000	2	96.1433	0.807475	96.8446
PMMA	250	100	25000	2	116.495	0.864337	117.522
PEO	250	100	25000	3	148.325	0.748139	148.769
PE	250	100	25000	3	250.976	0.541835	251.177
PMA	250	100	25000	3	80.5571	0.703889	81.3759
PS	250	100	25000	3	85.8879	1.02349	86.6546
PVA	250	100	25000	3	90.253	0.734138	91.1211
PMMA	250	100	25000	3	117.282	0.786005	118.292
PE	250	100	25000	4	221.89	0.670941	222.312
PMA	250	100	25000	4	117.855	0.786413	118.324
PS	250	100	25000	4	136.86	0.986583	137.653
PEO	250	100	25000	4	114.457	0.744234	114.903
PMMA	250	100	25000	4	95.573	0.818724	96.4079
PVA	250	100	25000	4	88.8041	0.623126	89.3537
PEO	250	100	25000	5	168.24	0.696161	168.593
PMA	250	100	25000	5	93.0632	0.709059	93.6579
PE	250	100	25000	5	234.27	0.66	234.52
PS	250	100	25000	5	88.4861	1.01202	89.3595
PVA	250	100	25000	5	117.783	0.700625	118.372
PMMA	250	100	25000	5	89.2368	0.774237	90.2662
PEO	250	100	25000	6	161.501	0.724392	162.339
PE	250	100	25000	6	235.189	0.789052	235.737
PMA	250	100	25000	6	99.6663	0.865193	100.09
PS	250	100	25000	6	94.8399	1.01896	95.6594
PVA	250	100	25000	6	112.797	0.643157	113.399
PMMA	250	100	25000	6	97.5503	0.724574	98.2653
PE	250	100	25000	7	225.834	0.650698	226.46
PMA	250	100	25000	7	114.187	0.974103	115.106
PS	250	100	25000	7	136.663	1.0665	137.655
PEO	250	100	25000	7	130.984	0.667992	131.549
PVA	250	100	25000	7	106.226	0.563936	106.901
PMMA	250	100	25000	7	103.322	0.746581	104.318
PE	250	100	25000	8	191.683	0.738021	191.79
PEO	250	100	25000	8	148.685	0.668483	149.977
PMA	250	100	25000	8	112.074	0.785795	112.583
PS	250	100	25000	8	145.456	0.986995	146.187
PVA	250	100	25000	8	94.7048	0.64913	95.4325
PMMA	250	100	25000	8	95.5501	0.670855	96.4557
PMA	250	100	25000	9	105.69	0.784819	106.088
PS	250	100	25000	9	144.02	0.973004	144.806
PE	250	100	25000	9	193.73	1.08894	193.579
PEO	250	100	25000	9	157.167	0.894252	157.921
PMMA	250	100	25000	9	97.2002	0.812553	97.9331
PVA	250	100	25000	9	81.2725	0.581435	81.6367
PE	500	100	50000	0	403.658	0.862495	404.219
PS	500	100	50000	0	302.158	1.89248	303.995
PMA	500	100	50000	0	192.914	0.959982	193.75
PEO	500	100	50000	0	289.701	0.926619	290.539
PVA	500	100	50000	0	134.056	0.773728	134.559
PMMA	500	100	50000	0	247.86	1.20711	249.412
PMA	500	100	50000	1	202.664	1.01589	203.525
PS	500	100	50000	1	185.278	1.43455	186.671
PEO	500	100	50000	1	261.597	0.756539	262.345
PE	500	100	50000	1	497.953	0.730538	498.772
PMMA	500	100	50000	1	218.213	0.963996	219.699
PVA	500	100	50000	1	134.035	0.871158	134.352
PE	500	100	50000	2	553.56	0.761493	554.228
PEO	500	100	50000	2	263.852	0.862313	264.688
PS	500	100	50000	2	316.504	2.00062	318.758
PMA	500	100	50000	2	220.85	1.03852	221.851
PVA	500	100	50000	2	139.543	0.778148	139.953
PMMA	500	100	50000	2	216.076	1.1357	217.529
PE	500	100	50000	3	440.742	0.915004	441.828
PEO	500	100	50000	3	229.089	0.838534	229.777
PMA	500	100	50000	3	244.781	0.87758	245.994
PS	500	100	50000	3	242.06	1.79263	243.906
PVA	500	100	50000	3	135.945	0.752616	136.598
PMMA	500	100	50000	3	149.59	0.835505	150.679
PMA	500	100	50000	4	242.364	1.04008	243.274
PEO	500	100	50000	4	210.974	0.750839	211.386
PE	500	100	50000	4	431.861	0.670603	432.835
PS	500	100	50000	4	184.878	1.57051	186.517
PVA	500	100	50000	4	136.815	0.619334	137.405
PMMA	500	100	50000	4	227.41	1.33572	228.825
PMA	500	100	50000	5	213.257	0.900619	213.967
PE	500	100	50000	5	577.504	0.790361	578.608
PEO	500	100	50000	5	311.484	0.812069	312.139
PS	500	100	50000	5	242.337	1.59787	244.381
PMMA	500	100	50000	5	230.049	0.959547	231.539
PVA	500	100	50000	5	139.679	0.626316	140.346
PE	500	100	50000	6	410.604	0.626516	411.066
PS	500	100	50000	6	249.645	1.62929	251.421
PEO	500	100	50000	6	278.511	0.709424	279.076
PMA	500	100	50000	6	182.475	0.947863	183.552
PVA	500	100	50000	6	135.386	0.694877	136.115
PMMA	500	100	50000	6	174.183	1.27061	175.543
PS	500	100	50000	7	239.515	1.53145	241.004
PEO	500	100	50000	7	282.397	0.932737	283.08
PE	500	100	50000	7	481.361	0.692804	482.739
PMA	500	100	50000	7	193.596	1.12018	194.597
PMMA	500	100	50000	7	250.752	0.894925	252.508
PVA	500	100	50000	7	137.841	0.737276	138.412
PMA	500	100	50000	8	201.251	1.13043	202.172
PEO	500	100	50000	8	311.391	0.887902	312.161
PS	500	100	50000	8	231.929	1.65794	234.272
PE	500	100	50000	8	348.609	0.861005	348.884
PVA	500	100	50000	8	140.212	0.67049	140.887
PMMA	500	100	50000	8	230.225	1.21253	231.595
PMA	500	100	50000	9	169.729	0.947934	170.565
PS	500	100	50000	9	221.94	1.43826	223.407
PEO	500	100	50000	9	325.516	0.771958	326.171
PE	500	100	50000	9	433.88	0.734519	434.583
PMMA	500	100	50000	9	225.643	1.12813	227.07
PVA	500	100	50000	9	135.21	0.918268	135.741
PMA	500	2000	1000000	0	3060.28	13.5549	3074.77
PEO	500	2000	1000000	0	4043.58	11.5402	4054.45
PE	500	2000	1000000	1	6589.06	11.3362	6599.05
PEO	500	2000	1000000	1	4146.38	11.8256	4157.3
PMA	500	2000	1000000	1	3124.94	13.1	3138.6
25.6

## Sheet: Fig 3d CG
resanme	length	molecules	residues	replica	user	system	wall
PS	50	100	5000	1	21.0863	0.423809	22.1237
PVA	50	100	5000	0	18.4682	0.539458	20.1927
PEO	50	100	5000	2	16.7119	0.467967	19.2596
PEO	50	100	5000	5	16.0611	0.501029	18.6785
PEO	50	100	5000	6	17.0403	0.515647	19.5913
PMA	50	100	5000	5	25.2386	0.492685	27.9603
PS	50	100	5000	7	21.1317	0.533072	22.3136
PE	50	100	5000	3	16.0758	0.526725	17.9928
PE	50	100	5000	9	16.4678	0.498155	17.1601
PMMA	50	100	5000	0	23.2228	0.508554	24.8644
PS	50	100	5000	2	20.2952	0.473234	21.4163
PVA	50	100	5000	3	17.7816	0.491991	18.4861
PE	50	100	5000	0	16.307	0.549527	18.2548
PMMA	50	100	5000	4	22.9392	0.414741	23.5261
PEO	50	100	5000	3	16.6712	0.562939	19.264
PMMA	50	100	5000	5	23.9374	0.450788	24.6085
PMMA	50	100	5000	6	23.1768	0.477972	23.8023
PEO	50	100	5000	9	15.6702	0.492819	16.2814
PEO	50	100	5000	7	16.5394	0.534271	19.1609
PVA	50	100	5000	4	17.7314	0.437541	18.3475
PMA	50	100	5000	3	25.2213	0.521147	28.0225
PS	50	100	5000	8	20.3082	0.452029	21.3961
PE	50	100	5000	1	17.0122	0.482056	18.8389
PEO	50	100	5000	4	17.1767	0.525952	19.7789
PMMA	50	100	5000	7	24.4826	0.53188	25.322
PE	50	100	5000	6	16.6198	0.521323	17.4292
PMMA	50	100	5000	2	24.302	0.635298	26.0416
PS	50	100	5000	5	20.2509	0.436114	21.3208
PMA	50	100	5000	4	26.3507	0.521885	29.045
PS	50	100	5000	4	20.5633	0.452247	21.6614
PMMA	50	100	5000	1	23.2713	0.540735	24.9393
PVA	50	100	5000	2	17.8484	0.523889	19.5196
PMMA	50	100	5000	9	22.6323	0.454617	23.2179
PMA	50	100	5000	7	25.2483	0.484609	27.8637
PEO	50	100	5000	1	16.5666	0.484966	19.1134
PMA	50	100	5000	1	25.902	0.497753	28.45
PMA	50	100	5000	0	26.8471	0.52546	29.505
PVA	50	100	5000	9	17.6204	0.406828	18.174
PVA	50	100	5000	7	18.5341	0.389934	19.1056
PEO	50	100	5000	8	15.6545	0.411623	16.1944
PE	50	100	5000	5	16.9663	0.561889	18.9328
PVA	50	100	5000	8	17.7083	0.33341	18.169
PMA	50	100	5000	9	25.3232	0.612704	26.0807
PMMA	50	100	5000	3	22.5643	0.451229	23.1751
PE	50	100	5000	8	16.4581	0.489142	17.1962
PMA	50	100	5000	6	25.3182	0.506777	27.9538
PS	50	100	5000	6	20.1032	0.44546	21.1556
PMA	50	100	5000	8	24.2958	0.636285	25.047
PE	50	100	5000	2	16.9207	0.551367	18.7795
PMMA	50	100	5000	8	22.9429	0.488608	23.5447
PVA	50	100	5000	1	17.1861	0.481123	18.829
PEO	50	100	5000	0	16.1397	0.508573	18.7552
PS	50	100	5000	0	20.0782	0.499752	21.2201
PS	50	100	5000	9	20.2768	0.459246	21.3928
PVA	50	100	5000	6	17.1361	0.367091	17.7078
PS	50	100	5000	3	19.698	0.412883	20.7577
PVA	50	100	5000	5	18.023	0.398385	18.5438
PE	50	100	5000	7	16.1814	0.519633	17.0463
PE	50	100	5000	4	17.3353	0.531299	19.2923
PMA	50	100	5000	2	26.0411	0.497339	28.6627
PEO	100	100	10000	9	28.5026	0.422239	29.1113
PEO	100	100	10000	6	28.8414	0.428449	29.4718
PVA	100	100	10000	9	36.9125	0.441787	37.4922
PVA	100	100	10000	5	34.95	0.414878	35.5188
PMA	100	100	10000	1	51.6975	0.495257	52.8671
PMMA	100	100	10000	5	45.3808	0.498122	46.0716
PVA	100	100	10000	7	32.8247	0.538624	33.517
PMMA	100	100	10000	4	45.6396	0.456695	46.3402
PE	100	100	10000	6	30.6068	0.401832	31.172
PMA	100	100	10000	0	49.8089	0.463823	51.057
PE	100	100	10000	3	30.4973	0.558238	32.385
PMA	100	100	10000	4	50.0245	0.42751	50.5903
PMMA	100	100	10000	3	46.5817	0.460712	47.1897
PEO	100	100	10000	3	27.968	0.422472	28.5482
PS	100	100	10000	9	37.1411	0.536853	37.8094
PE	100	100	10000	8	31.6839	0.505594	32.3717
PE	100	100	10000	4	31.4993	0.560803	33.3737
PMMA	100	100	10000	9	47.6511	0.504685	48.4719
PEO	100	100	10000	2	28.5841	0.424946	29.8073
PMA	100	100	10000	5	49.6348	0.528598	50.3437
PS	100	100	10000	2	37.4354	0.521905	38.5474
PMMA	100	100	10000	8	43.9442	0.396844	44.5459
PE	100	100	10000	9	31.7716	0.586032	32.5468
PEO	100	100	10000	1	30.8194	0.475038	32.031
PVA	100	100	10000	1	32.7309	0.4945	34.3865
PMA	100	100	10000	7	48.2907	0.421138	48.8407
PMA	100	100	10000	6	48.8825	0.447772	49.5222
PMA	100	100	10000	9	47.0584	0.518976	47.7119
PEO	100	100	10000	4	29.1647	0.436229	29.7404
PE	100	100	10000	0	32.3228	0.617756	34.3025
PS	100	100	10000	8	38.2254	0.523627	38.9925
PS	100	100	10000	3	39.0728	0.486712	40.0755
PMMA	100	100	10000	6	45.0024	0.38054	45.5023
PVA	100	100	10000	4	35.7317	0.411909	36.3092
PEO	100	100	10000	5	29.6151	0.455439	30.863
PEO	100	100	10000	0	28.9033	0.467061	30.1094
PE	100	100	10000	7	30.028	0.454805	30.6873
PMA	100	100	10000	3	49.5742	0.40091	50.1701
PS	100	100	10000	5	39.2619	0.503102	40.3013
PMA	100	100	10000	2	47.9282	0.475809	48.6014
PE	100	100	10000	1	30.5711	0.519555	32.4798
PE	100	100	10000	2	31.3414	0.537936	33.2256
PMMA	100	100	10000	2	45.3092	0.465195	46.96
PVA	100	100	10000	8	33.6872	0.407649	34.2472
PMMA	100	100	10000	0	43.3082	0.502364	44.9556
PVA	100	100	10000	2	34.3951	0.484133	36.0309
PEO	100	100	10000	7	28.8309	0.435678	29.4222
PMMA	100	100	10000	1	49.9412	0.50484	51.6556
PS	100	100	10000	7	37.7079	0.564119	38.9025
PMMA	100	100	10000	7	45.7435	0.447035	46.3763
PS	100	100	10000	6	38.7191	0.495917	39.7692
PMA	100	100	10000	8	50.1241	0.691013	50.9946
PEO	100	100	10000	8	28.6586	0.405525	29.1904
PVA	100	100	10000	3	33.7933	0.497697	34.4532
PS	100	100	10000	0	39.2726	0.822399	40.698
PVA	100	100	10000	0	35.1782	0.42966	36.7566
PS	100	100	10000	1	39.5684	0.50291	41.2531
PE	100	100	10000	5	31.6455	0.587485	33.6615
PVA	100	100	10000	6	34.6167	0.468096	35.3998
PS	100	100	10000	4	39.2915	0.509302	40.497
PE	125	100	12500	6	37.5445	0.412147	38.6359
PE	125	100	12500	7	38.0928	0.499331	39.278
PE	125	100	12500	5	40.4065	0.501024	41.6442
PE	125	100	12500	8	38.1738	0.414864	39.3568
PE	125	100	12500	1	38.1333	0.513894	39.3878
PE	125	100	12500	0	39.1756	0.442351	40.3642
PE	125	100	12500	3	37.4659	0.570592	38.8212
PE	125	100	12500	2	39.3765	0.457105	40.5099
PE	125	100	12500	4	38.6972	0.67946	40.1134
PE	125	100	12500	9	38.0364	0.507899	39.2386
PS	250	100	25000	0	92.597	0.929963	94.1796
PVA	250	100	25000	0	82.1778	0.502786	83.8009
PVA	250	100	25000	6	79.4959	0.474634	80.183
PVA	250	100	25000	7	80.5946	0.547932	81.4005
PE	250	100	25000	7	73.6784	0.50079	74.3632
PMMA	250	100	25000	1	111.061	0.576942	112.657
PMMA	250	100	25000	9	109.877	0.52208	110.571
PMA	250	100	25000	1	109.937	0.569952	111.252
PEO	250	100	25000	5	65.3981	0.500571	66.0787
PVA	250	100	25000	2	85.2477	0.518896	86.8699
PMA	250	100	25000	9	119.609	0.740757	120.517
PVA	250	100	25000	3	77.9631	0.479771	78.7351
PVA	250	100	25000	8	83.1758	0.685761	84.21
PEO	250	100	25000	6	69.0689	0.475216	69.9316
PMMA	250	100	25000	4	119.32	0.577325	120.206
PEO	250	100	25000	3	66.523	0.470558	67.1564
PE	250	100	25000	3	73.5545	0.564759	75.4433
PVA	250	100	25000	5	78.9489	0.487051	79.5936
PMA	250	100	25000	7	114.666	0.555787	115.4
PMA	250	100	25000	5	115.863	0.562688	116.745
PE	250	100	25000	4	72.2551	0.558925	73.9984
PS	250	100	25000	7	90.2969	0.911808	91.8373
PMA	250	100	25000	4	127.112	0.668441	128.006
PS	250	100	25000	9	93.3718	0.992924	94.5093
PMMA	250	100	25000	0	109.024	0.688661	110.822
PE	250	100	25000	6	72.4705	0.602876	73.3211
PE	250	100	25000	9	73.1477	0.530459	73.9638
PMMA	250	100	25000	7	106.651	0.553837	107.4
PMA	250	100	25000	3	115.243	0.577662	115.967
PS	250	100	25000	4	90.2423	1.0713	92.0246
PE	250	100	25000	5	72.7473	0.774004	74.6408
PMA	250	100	25000	6	119.386	0.5367	120.22
PS	250	100	25000	5	89.3333	0.944072	90.956
PS	250	100	25000	6	88.6728	0.97864	90.3429
PS	250	100	25000	3	90.2893	1.21417	92.1379
PE	250	100	25000	8	72.0806	0.565083	72.8758
PVA	250	100	25000	4	81.4047	0.460959	82.0756
PE	250	100	25000	1	75.5546	0.563946	77.2293
PMA	250	100	25000	0	117.97	0.602724	119.315
PEO	250	100	25000	8	66.6916	0.490992	67.6812
PS	250	100	25000	1	87.5294	0.806743	88.945
PMMA	250	100	25000	8	116.185	0.616511	116.988
PEO	250	100	25000	0	69.2672	0.52632	70.5963
PMA	250	100	25000	2	132.085	0.517591	132.944
PMA	250	100	25000	8	116.42	0.554546	117.173
PEO	250	100	25000	4	69.334	0.536477	70.1867
PS	250	100	25000	8	91.9329	0.868193	93.0233
PMMA	250	100	25000	2	110.889	0.650859	112.628
PE	250	100	25000	2	78.3328	0.553103	79.9899
PEO	250	100	25000	2	65.9771	0.526996	67.2522
PEO	250	100	25000	9	70.0151	0.45902	70.6207
PMMA	250	100	25000	5	121.402	0.574713	122.142
PEO	250	100	25000	7	65.5043	0.48964	66.1281
PEO	250	100	25000	1	69.0751	0.797379	70.7471
PVA	250	100	25000	1	84.2962	0.520118	85.9359
PS	250	100	25000	2	93.192	0.78606	94.6897
PE	250	100	25000	0	75.4245	0.578257	77.2142
PMMA	250	100	25000	3	108.521	0.587595	109.278
PMMA	250	100	25000	6	112.479	0.522128	113.252
PVA	250	100	25000	9	83.3885	0.510745	84.0705
PMA	500	100	50000	8	234.017	0.960418	235.201
PVA	500	100	50000	0	159.986	0.699798	161.617
PMA	500	100	50000	4	239.593	0.703653	240.503
PMMA	500	100	50000	1	219.631	1.04327	221.759
PMA	500	100	50000	9	235.883	0.928865	236.946
PE	500	100	50000	3	143.858	0.655033	145.203
PMA	500	100	50000	1	221.595	0.671692	223.03
PS	500	100	50000	7	184.38	1.56021	186.579
PMA	500	100	50000	5	226.257	0.836657	227.641
PEO	500	100	50000	3	144.709	0.636952	145.565
PE	500	100	50000	5	145.03	0.873739	146.956
PE	500	100	50000	2	151.788	0.773598	153.397
PMA	500	100	50000	3	233.238	0.820789	234.332
PE	500	100	50000	0	147.715	0.612037	149.274
PEO	500	100	50000	2	142.113	0.548652	143.2
PS	500	100	50000	2	176.984	1.1546	178.731
PS	500	100	50000	1	181.695	1.50255	183.803
PEO	500	100	50000	4	130.161	0.713615	131.231
PEO	500	100	50000	8	133.695	0.682547	134.574
PEO	500	100	50000	5	132.382	0.798939	133.315
PMMA	500	100	50000	0	221.158	0.749787	223.189
PE	500	100	50000	6	159.669	0.599175	160.5
PS	500	100	50000	6	192.512	1.3709	194.565
PEO	500	100	50000	6	131.724	0.578517	132.773
PS	500	100	50000	9	182.33	1.50662	183.985
PMMA	500	100	50000	5	218.843	0.755728	219.804
PVA	500	100	50000	2	156.884	0.634951	158.472
PS	500	100	50000	0	176.564	1.48872	178.654
PEO	500	100	50000	7	131.565	0.669661	132.42
PVA	500	100	50000	8	159.808	0.829717	160.788
PEO	500	100	50000	1	130.658	0.597867	131.81
PVA	500	100	50000	4	162.67	0.64461	163.511
PMMA	500	100	50000	7	222.279	0.685741	223.368
PVA	500	100	50000	6	167.425	0.676618	168.339
PMA	500	100	50000	2	230.596	0.723526	231.601
PMMA	500	100	50000	4	223.073	0.777781	224.029
PS	500	100	50000	5	183.887	1.63377	186.261
PE	500	100	50000	1	146.057	0.674736	147.58
PEO	500	100	50000	9	131.183	0.582046	131.885
PE	500	100	50000	4	144.511	0.668983	145.916
PE	500	100	50000	7	142.658	0.707807	143.629
PMMA	500	100	50000	2	223.053	0.678754	224.694
PMMA	500	100	50000	9	215.106	0.782825	216.14
PMA	500	100	50000	7	227.988	0.753869	229.181
PS	500	100	50000	8	184.384	1.34966	185.867
PE	500	100	50000	8	146.922	0.649981	147.745
PS	500	100	50000	4	184.757	1.38596	186.734
PVA	500	100	50000	9	162.779	0.670757	163.56
PMMA	500	100	50000	6	231.313	0.802919	232.45
PVA	500	100	50000	3	160.389	0.625664	161.343
PS	500	100	50000	3	182.474	1.33289	184.753
PMA	500	100	50000	0	226.031	0.752767	227.545
PVA	500	100	50000	1	154.455	0.655966	156.151
PEO	500	100	50000	0	133.183	0.566815	134.264
PMMA	500	100	50000	8	221.984	0.680692	225.051
PMA	500	100	50000	6	230.832	0.872966	232.067
PVA	500	100	50000	5	162.657	0.604304	163.439
PVA	500	100	50000	7	155.597	0.665714	156.711
PE	500	100	50000	9	149.891	0.849889	150.875
PMMA	500	100	50000	3	218.123	0.687755	219.224
PEO	500	2000	1000000	8	3207.87	18.0582	3237.84
PE	500	2000	1000000	8	3426.92	29.2172	3467.63
PEO	500	2000	1000000	7	3142.35	26.2011	3182.12
PE	500	2000	1000000	7	3301.24	20.0085	3333.03
PEO	500	2000	1000000	9	3182.26	22.0464	3201.57

## Sheet: Fig 4a
	salt conc. 12.5 and persistence length 3.2
	Rg experiment (nm)*		Rg polyply (nm)
monomers	avg.	std. err.	avg.	std. err.
8	1.27	0.03	1.389	0.005
16	2.15	0.03	2.6	0.02
32	3.8	0.1	4.13	0.2
50	5.11	0.03	4.9	0.2
65	5.4	0.1	5.4	0.2
100	7	0.2	7.2	0.2
	salt conc. 1025 and persistence length 1.4
	Rg experiment (nm)*		Rg polyply (nm)
monomers	avg.	std. err.	avg.	std. err
8	1.22	0.03	1.248	0.007
16	1.69	0.03	1.94	0.04
32	2.72	0.02	2.701	0.007
50	3.6	0.1	3.34	0.1
65	3.88	0.06	3.8	0.1
100	5.1	0.2	4.63	0.1
* data reproduced from https://doi.org/10.1103/PhysRevE.86.021901
